# Supplementary material for: Genome-Wide Association Study with Three Control Cohorts of Japanese Patients with Esotropia and Exotropia of Comitant Strabismus and Idiopathic Superior Oblique Muscle Palsy
Source: Int J Mol Sci. 2024 Jun 26;25(13):6986. doi: 10.3390/ijms25136986 (PMC11241339; doi:10.3390/ijms25136986)
Supplement: Supplementary file 1 [file ijms-25-06986-s001.zip]

Archive with 3 entries (3 files):
- Supplementary Figure S1 with legend.pptx
- Supplementary Figure S2 with legend.pptx
- Supplementary Table S1 with legend.xlsb
